# Supplementary material for: The Expanded SWEET Gene Family Following Whole Genome Triplication in Brassica rapa
Source: Genes (Basel). 2019 Sep 18;10(9):722. doi: 10.3390/genes10090722 (PMC6771021; doi:10.3390/genes10090722)
Supplement: Supplementary file 1 [file genes-10-00722-s001.zip]

Archive with 11 entries (8 files):
- Supplementary files/
- Supplementary files/.DS_Store
- __MACOSX/
- __MACOSX/Supplementary files/
- __MACOSX/Supplementary files/._.DS_Store
- Supplementary files/Supplementary Tables.xlsx
- __MACOSX/Supplementary files/._Supplementary Tables.xlsx
- Supplementary files/Figure S1.pdf
- __MACOSX/Supplementary files/._Figure S1.pdf
- Supplementary files/Figure S2.pdf
- __MACOSX/Supplementary files/._Figure S2.pdf
